# Supplementary material for: Reevaluation of the BRCA2 truncating allele c.9976A > T (p.Lys3326Ter) in a familial breast cancer context
Source: Sci Rep. 2015 Oct 12;5:14800. doi: 10.1038/srep14800 (PMC4601142; doi:10.1038/srep14800)
Supplement: Supplementary Information [file srep14800-s2.xls]

## Sheet: Sheet1
Reevaluation of the BRCA2 truncating allele c.9976A>T (p.Lys3326Ter) in a familial breast cancer context.
Ella R Thompson, Kylie L Gorringe, Simone M Rowley, Na Li, Simone McInerny, Michelle W Wong-Brown, Lisa Devereux, Jason Li, Lifepool Investigators, Alison H Trainer, Gillian Mitchell, Rodney J Scott, Paul A James, Ian G Campbell
Author	Year	Type of study	Type of cases	Type of controls	Cases frequency	K3326X	Total	Controls frequency	K3326X	Total	Country	Other link
Breast/Ovarian
Mazoyer	1996	HA/Sequencing	FH B		2/?			1/115	1	115	US	http://www.nature.com/ng/journal/v14/n3/pdf/ng1196-253.pdf
Claes	2003		FH B/O		8/249	8	249				Belgium	http://onlinelibrary.wiley.com/doi/10.1002/gcc.10221/full
Hadjisavvas	2003	Sequencing	FH B/O	Cypriot	1/26	1	26	1/50	1	50	Cyprus	http://onlinelibrary.wiley.com/store/10.1002/humu.9110/asset/9110_ftp.pdf?v=1&t=i0dacdlt&s=94432430e047592cf47dd6cda447c92af074e858
Bergthorsson	2001	SSCA/PTT	B: Early onset /bilat/multifocal	Danish	1/119	1	119	0/180	0	180	Denmark	http://www.ncbi.nlm.nih.gov/pmc/articles/PMC1734886/
Giannini	2006	Sequencing	FH B/O		2/73	2	73				Italy	http://link.springer.com/article/10.1007/s10549-006-9225-9
Malone	2006	SSCP/Sequencing	FH B/early onset		2/386	2	386				US	http://onlinelibrary.wiley.com/doi/10.1002/(SICI)1097-0142(20000315)88:6%3C1393::AID-CNCR17%3E3.0.CO;2-P/full
Johnson	2007	Illumina SNP genotyping custom	2 primary B (most bilateral)	UK Cauc	11/462	11	462	43/2420	43	2420	UK	http://hmg.oxfordjournals.org/content/16/9/1051.long
Simard	2011	Sequencing	FH B/O		2/191	2	191				French Canadian	http://jmg.bmj.com/content/44/2/107.short
Beristain	2007	Sequencing	FH B/O or <40	Basque, Spain	1/236	1	236	2/130	2	130	Basque, Spain	http://link.springer.com.ezp.lib.unimelb.edu.au/article/10.1007/s10549-006-9489-0/fulltext.html
Ratajska	2008	Sequencing	FH B/O		0/64	0	64				Poland	http://www.spandidos-publications.com/or/19/1/263
Cherbal	2012	SSCP/HRM/Sequencing	FH B/O		1/79	1	79				Algeria	http://www.hindawi.com/journals/dm/2012/234136/abs/
Dobricic	2013	Sequencing	FH B/O		1/71	1	71				Serbian	http://www.nature.com/jhg/journal/v58/n8/full/jhg201330a.html
Kuusisto	2011	Sequencing	FH B/O	Finnish	1/82	1	82	11/378	11	378	Finland	http://www.biomedcentral.com/content/pdf/bcr2832.pdf
Jalkh	2012	Sequencing	FH B/O		1/72	1	72				Lebanon	http://www.biomedcentral.com/content/pdf/1897-4287-10-7.pdf
Juwle	2012	Sequencing	Early onset B	Indian	2/50	2	50	0/50	0	50	India	http://rd.springer.com/article/10.1007/s12032-012-0294-9/fulltext.html
Hamann	2003	PTT/Sequencing/SCCP	Early onset B <=40		1/91	1	91				Germany	http://www.nature.com/ejhg/journal/v11/n6/full/5200988a.html
Krainer	1997	PTT/Sequencing	Early onset (<32)	US	1/73	1	73	0/130	0	130	US	http://www.nejm.org/doi/full/10.1056/NEJM199705153362003#t=articleResults
Musolino	2007	Sequencing	Early onset B <40		3/66	3	66				Italy	http://www.thebreastonline.com/article/S0960-9776(06)00224-4/abstract
Borg	2010	DHPLC/sequencing	Contralateral B and unlateral B recurrence <55		40/2103	40	2103				Sweden	http://onlinelibrary.wiley.com/doi/10.1002/humu.21202/full
TCGA	2012	Exome sequencing	Sporadic OV		3/316	3	316				US	cBio
Hilton	2002	PTT/Sequencing	Sporadic OV		1/92	1	92					http://jnci.oxfordjournals.org/content/94/18/1396.short
Mazoyer	1996	HA/Sequencing	Sporadic OV	Euro/US	7/361	7	361	10/462	10	462	US	http://www.nature.com/ng/journal/v14/n3/pdf/ng1196-253.pdf
Ding	2011	SSCP/Sequencing	Male BrCA		2/115	2	115				US	http://rd.springer.com/article/10.1007/s10549-010-1195-2/fulltext.html
Haraldsson	1998	PTT/Seq/SCCP	Male BrCA		1/34	1	34				Sweden	http://cancerres.aacrjournals.org/content/58/7/1367.long
Evans	2008	Sequencing	Male BrCA		1/64	1	64				UK	http://rd.springer.com/article/10.1007/s10689-007-9153-9/fulltext.html
Juwle	2012	Sequencing	Sporadic B		0/50	0	50				India	http://rd.springer.com/article/10.1007/s12032-012-0294-9/fulltext.html
Mazoyer	1996	HA/Sequencing	Sporadic B	Euro/US	13/513	13	513	10/462			US	http://www.nature.com/ng/journal/v14/n3/pdf/ng1196-253.pdf
						107	6038		67	3800
GWAS
Ahsan	2014	SNP typing	Early onset B <51				3523	AF 0.01		2702	US	http://cebp.aacrjournals.org/content/early/2014/03/19/1055-9965.EPI-13-0340.full.pdf+html
Michailidou	2013	SNP typing	FH+bilateral+sporadic B	European			10052			12575	European ancestry:Australia, UK,US,Germany Sweden, FInland, Netherlands	http://www.nature.com/ng/journal/v45/n4/full/ng.2563.html
Song	2014	Targeted sequencing	Sporadic OV	UK race matched	0.025		2222	0.02		1528	UK SEARCH/US Mayo	http://hmg.oxfordjournals.org/content/early/2014/04/30/hmg.ddu172.full
Long	2013	SNP typing	Sporadic B	83% African American	0.001		1113	0.002		930	83% African American	http://www.plosone.org/article/info%3Adoi%2F10.1371%2Fjournal.pone.0058350#pone-0058350-t004
Zheng	2013	SNP typing	Sporadic B	Asian			6269			6624	Asian - ABCC+cogs	http://hmg.oxfordjournals.org/content/early/2013/03/12/hmg.ddt089.full
Purrington	2014	SNP typing	TNBC	UK, US, Germany, Australia (country matched)			3677			4708	Worldwide+COGs	https://genepi.qimr.edu.au/contents/p/staff/Purrington_carcin.Carcinogensis_EPUBJan14.pdf
iCOGS	2013	SNP typing	Sporadic B, some early onset/FH	Worldwide			45290			41880	Worldwide
Pancreatic
Murphy	2002	Sequencing	Familial pancreatic (3, at least 1 1st degree)		3/29	3	29				US	http://cancerres.aacrjournals.org/content/62/13/3789.full
Bartsch	2009	DHPLC/Sequencing	Panc+melanoma FH		0/18	0	18				Germany	http://onlinelibrary.wiley.com/doi/10.1111/j.1399-0004.2009.01352.x/full
Slater	2010	Sequencing	Familial pancreatic (at least 1 1st degree)		0/70	0	70				Germany	http://link.springer.com/article/10.1007/s10689-010-9329-6
Martin	2005	TCGA/Sequencing	Familial pancreatic (at least 1 1st degree)	US	8/144	8	144	2/115	2	115	US	http://www.nature.com/onc/journal/v24/n22/pdf/1208411a.pdf
McWilliams	2009	SNP typing	Sporadic Panc		1143			1097			US	http://cebp.aacrjournals.org/content/18/9/2549.full
Martin	2005	TCGA/Sequencing	Sporadic Panc	US	7/250	7	250	2/115			US	http://www.nature.com/onc/journal/v24/n22/pdf/1208411a.pdf
						18	511		2	115
Lung
Wang	2014	GWAS metaanalysis	Lung	US/UK/Finland/Italy/Europe	21594	190	7977	54156	129	10648	US/UK/Finland/Italy/Europe	http://www.nature.com/ng/journal/v46/n7/full/ng.3002.html
Rudd	2006	Illumina SNP genotyping custom	Lung, FH 38%	UK Cauc	MAF 0.009 n=1529	28	1529	n=2707			UK	http://genome.cshlp.org/content/16/6/693.short
						218	9506		129	10648
Esophageal
Akbari	2007	PTT/DHPLC/sequencing	Esophageal, 73% had FH		9/197			2/254			Turkmen	http://www.nature.com/onc/journal/v27/n9/full/1210739a.html
Kaushal	2009	HA/sequencing	FH esophageal		0/20	0	20				India	http://onlinelibrary.wiley.com/doi/10.1111/j.1442-2050.2009.00975.x/full
Akbari	2011	mass array snp	Esophageal	Ethnic match Turkmen/Non-turkmen	27/746	27	746	16/1373	16	1373	Turkmen/Non-turkmen, Iran	http://rd.springer.com/article/10.1007/s00439-011-0951-7/fulltext.html
						27	766		16	1373
Other
Delahaye-Sourdeix	2015	SNP typing	Upper aerodigestive tract squamous cell carcinoma		0.013		5942	0.004		8086		http://jnci.oxfordjournals.org/content/107/5/djv037.full
Ramus	2009	Review of BIC			0.026						Worldwide	http://www.sciencedirect.com/science/article/pii/S1574789109000271
Reid	2005		BRCA2 positive families		9/69	9	69				US	http://jmg.bmj.com/content/42/2/147.full
Brohl	2014	RNAseq of tumours	Ewings sarcoma, patients	1000genomes	4/55	4	55	12/1094	12	1094	US/Austr	http://www.plosgenetics.org/article/info%3Adoi%2F10.1371%2Fjournal.pgen.1004475#pgen-1004475-g006
Nickerson	2014	Exome Sequencing	Bladder tumours		1/14	1	14				US	https://clincancerres.aacrjournals.org/content/20/18/4935.full
Non-cancer
Bodian	2014	Targeted sequencing	Normal	Diverse, healthy indivs male and female but med age 32-34				681, AF 0.0045	6	681	US	http://www.plosone.org/article/info%3Adoi%2F10.1371%2Fjournal.pone.0094554#s5
Wu	2005	DHPLC, Functional	Normal	Caucasian	nd			4/476	4	476	?US/France	http://cancerres.aacrjournals.org/content/65/2/417.long
								All controls	236	18187
Searched via LOVD
Searched Google scholar brca2 + K3326X
Searched Google scholar brca2 + rs11571833

## Sheet: Sheet2
Author	Year	Type of cases	Cases	Controls	Country	Type of controls
Slater	2010	FH pancreatic	0/70		Germany
Ratajska	2008	FH B/O	0/64		Poland
Bergthorsson	2001	B: Early onset /bilat/multifocal	1/119	0/180	Denmark	Danish
Hadjisavvas	2003	FH B/O	1/26	1/50	Cyprus	Cypriot
Krainer	1997	Early onset B (<32)	1/73	0/130	US	US
Haraldsson	1998	Male BrCA	1/34		Sweden
Beristain	2007	FH B/O or <40	1/236	2/130	Basque, Spain	Basque, Spain
Hilton	2002	OV	1/92
Hamann	2003	Early onset B <=40	1/91		Germany
Giannini	2006	FH B/O	2/73		Italy
Simard	2011	FH B/O	2/191		French Canadian
Murphy	2002	FH pancreatic	3/29		US
Musolino	2007	Early onset B <40	3/66		Italy
Brohl	2014	Ewings sarcoma	4/55	12/1094	US/Austr	1000genomes
Mazoyer	1996	Ov	7/361	10/462	US	Euro/US
Martin	2005	Sporadic Panc	7/250	2/115	US	US
Martin	2005	FH pancreatic	8/144		US	US
Reid	2005	BRCA2 positive families	9/69		US
Akbari	2007	Esophageal, 73% had FH	9/197	2/254	Turkmen
Johnson	2007	2 primary B (most bilat)	11/462	43/2420	UK	UK Cauc
Mazoyer	1996	B	13/513	10/462	US	Euro/US
Rudd	2006	Lung, FH 38%	28/1529		UK	UK Cauc
Borg	2010	Contralateral B and unlateral B recurrence <55	40/2103		Sweden
Mazoyer	1996	Strong family history B		1/115	US
Wu	2005	nd	nd	4/476	?US/France	Caucasian

## Sheet: Sheet3
Study	MARKER	MAF_ca	MAF_co			ca	co	wt ca	wtco
ICR	rs11571833	0.018	0.009
MDACC	rs11571833	0.014	0.011
IARC	rs11571833	0.014	0.007
NCI	rs11571833	0.014	0.009
Harvard	rs11571833	0.017	0.011	987	970
deCODE	rs11571833	0.014	0.011	1319	26380
ICR replication	rs11571833	0.016	0.008	2448	2989	77	45	2357	2936
Heidelberg-EPIC	rs11571833	0.014	0.006	1362	1253	37	14	1313	1138
IARC replication	rs11571833	0.008	0.005	2890		51	58	3059	5492
Toronto						25	12	1058	953
						190	129	7787	10519
						7977	10648
